# Supplementary material for: Distribution and Blood Penetration of Hirudin in Various Organs and Tissues of Rabbits With Carotid Artery Injury by Ultraperformance Liquid Chromatography-Tandem Mass Spectrometry
Source: J Anal Methods Chem. 2025 May 2;2025:5644566. doi: 10.1155/jamc/5644566 (PMC12064311; doi:10.1155/jamc/5644566)
Supplement: Supporting Information — Additional supporting information can be found online in the Supporting Information section. [file 5644566.f1.zip]

Archive with 3 entries (2 files):
- Supplementary Report S1/T1910001 English version.pdf
- Supplementary Report S1/T1910002 English version.pdf
- Supplementary Report S1/
